# Supplementary material for: Synthesis and Crystal Structure of the Europium(II) Hydride Oxide Iodide Eu5H2O2I4 Showing Blue-Green Luminescence
Source: Int J Mol Sci. 2023 Oct 7;24(19):14969. doi: 10.3390/ijms241914969 (PMC10573458; doi:10.3390/ijms241914969)
Supplement: Supplementary file 1 [file ijms-24-14969-s001.zip]

Archive with 1 entries (1 files):
- ijms-2592018-supplementary.pdf
